# Supplementary material for: Transcriptome Analysis of Glutathione Response: RNA-Seq Provides Insights into Balance between Antioxidant Response and Glucosinolate Metabolism
Source: Antioxidants (Basel). 2022 Jul 5;11(7):1322. doi: 10.3390/antiox11071322 (PMC9312034; doi:10.3390/antiox11071322)
Supplement: Supplementary file 1 [file antioxidants-11-01322-s001.zip]

Archive with 4 entries (3 files):
- supplement material/
- supplement material/Figure S1.tif
- supplement material/Figure S2.tif
- supplement material/Supplement table.xls
