# Supplementary material for: Transcriptome Analysis of Glutathione Response: RNA-Seq Provides Insights into Balance between Antioxidant Response and Glucosinolate Metabolism
Source: Antioxidants (Basel). 2022 Jul 5;11(7):1322. doi: 10.3390/antiox11071322 (PMC9312034; doi:10.3390/antiox11071322)
Supplement: Supplementary file 1 [file antioxidants-11-01322-s001.zip › supplement material/Supplement table.xls]

## Sheet: S1
Gene name	Forward primer（5’ to 3’）	Reverse primer（5’ to 3’）
Actin	CGCTTAACCCGAAAGCTAAC	TACGCCCACTAGCGTAAAGA
BcCAT1	TTTGTTGATGCACTTGCTGA	TGTCCAAGAGATTCGTCTGC
BcAPX1	TCCCTTCGGAACAATGAG	ACAGCCACAACACCAGCA
BcGST	CATATTGGTTTGGAATTGCG	CCATGAGCTTCTCCTTAGGC
BcDHAR	TTTCAGCAGCAGACTTATCCT	CAACCAGCAATCACATCCT
BcGR	ATTCACGCACTAACATACCT	TCTTCGCTGAGACCCAC
BcFSD1	TGCAAGGCCTAATATACGGATT	GCTTGTGTATGGTTAGGTAGGT
BcGPX1	CTCTCGACTCCCATCTAAGTTC	GCTTAGATCAACATCGTTTCCC
BcGSH1	GCTTATGTTAGCTCCTACTCC	TATCCTCCATTTGTCCTTT
BcATPS1	TGCTGGTGCTAACTTCTACAT	GAAAGCCATCTTCCCTTG
BcAPK1	GGAAACTCGACGAACATA	AGACCAGTGACCCAAATC
BcAPR1	AGGTGGCTAAGTTTAGAGC	TCAAAGAATCAACATCCC
BcCOI1	ACAAGATCAGCCCCAAAGAC	TCCAAAATCTCTAAGTCGCCG
BcAOC3	CTAACGGTCCAGATTTCTCCTCC	GGGCTGTTTCTATCTCCTTCGTT
BcOPR3	CGGACCAGACCGTGTTGGCATTA	TCATAGGCACAAGCAAGTGAGGACA
BcNPR1	ATTTACAGCGGCAGAGTG	AATACAGAACCTCCACCA
BcERF2	CGCAGAGTCAATACCGAGTTC	TCGGTGATACAACTCAAGTCG
BcPYL5	TCGGAGGGTTCATGAGAGAG	GATCTTCCTTGGGATGCTTG
BcAREB3	GGTAATCAGCCATCTTCC	GTCCTCAAGCGTCATTTC
BcABF2	AGTGTCAGCAGATGGGATAG	CTTCTTTGCCTCCTCTCAAC
BcCAX1	TAAGAGTGATCCAAAAGGTTCCA	AGTCCTAACATGCTCAGTCCAAA
BcACA4	TTAAGGAAGCTGGATTCTCTGTG	GATCTTTTCTCTGATGGGGAGTT
BcCYP83A1	TCCTCTCCTTATCCCTCGTGCTTGC	CCAAGACGCATTCCAGGGCACATTC
BcGSTF10	TGTGCTCGTTGACGGTGAC	GCCATTGCTCCACTTGTCC
BcCYP79F1	TTCATTCCCAAAGGTAGCC	ACACGAAACGCAATTCACT
BcUGT74B1	CGGACCTATGATCCCATCTGC	ATCCCAAAGGAACCAAACGAA
BcST5c	TCTTGCCCGAATCGATCTT	GCCTCCTCTATGCTAATGAC
BcMYB28	TCAATGCCTTCCCTGTCT	CCTTAGCCGCAACTTTAT
BcCYP79B2	TGGCGGAGATGGTGAACAA	CGGGATGGAGACGGAAAGC
BcST5a	CCCAAGGACACGTTCATCT	AGCCTTCCAGTAACCCAAC
BcMYB34	CCGACAACTGTTCTTTCT	ATATCCTCTAACTCCTCCAT
BcCYP83B1	AGACTCTTGACCCTAGCCGTCCTA	CCTTTGTCACCGACCACATTCCT
BcGSTU20	AAGGAGTTTATTGAGGCAGTG	AGCCCAAGCAATCAGTTTT
BcSUR1	TTTGGCGGTTCGGTGGAGC	TGCGGAAGCAAGGATAGACG
BcGGP1	AGAAACTCGGCCTTTACTTTGG	ATACTCGGGATGACCTTGGATG

## Sheet: S2
Group	Total	Down	Up
CK_vs_H1	4942	2217	2725
CK_vs_H3	5507	2275	3232
CK_vs_H6	8736	4154	4582
CK_vs_H12	6991	3561	3430
CK_vs_H24	3112	1456	1656
CK_vs_G1	3554	1347	2207
CK_vs_G3	6831	3132	3699
CK_vs_G6	8307	3975	4332
CK_vs_G12	7629	3789	3840
CK_vs_G24	2821	1292	1529
CK_vs_S1	2353	938	1415
CK_vs_S3	7248	3267	3981
CK_vs_S6	7755	3757	3998
CK_vs_S12	7694	3582	4112
CK_vs_S24	3030	1354	1676
CK_vs_B1	4057	1425	2632
CK_vs_B3	6470	2744	3726
CK_vs_B6	7044	3264	3780
CK_vs_B12	6953	3325	3628
CK_vs_B24	5363	2346	3017
CK_vs_D1	3858	1399	2459
CK_vs_D3	6532	2787	3745
CK_vs_D6	9012	4395	4617
CK_vs_D12	7365	3470	3895
CK_vs_D24	5342	2311	3031

## Sheet: S3
ID	KEGG	H1	G1	S1	B1	D1	H3	G3	S3	B3	D3	H6	G6	S6	B6	D6	H12	G12	S12	B12	D12	H24	G24	S24	B24	D24
gene-LOC103830366	RecName: Full=RING-H2 finger protein ATL5; EC=2.3.2.27 {ECO:0000305}; AltName: Full=RING-type E3 ubiquitin transferase ATL5 {ECO:0000305};	1.55748	1.19319	1.33626	1.18828	1.07191	1.44296	0.990477	1.34754	1.02458	-0.121406	1.33849	1.57771	1.42735	1.44557	0.829016	0.224587	0.320093	1.33627	0.428824	0.224504	0.442349	0.227423	0.960735	-0.285825	-0.154846
gene-LOC103833982	RecName: Full=RGG repeats nuclear RNA binding protein A {ECO:0000303|PubMed:11905967}; Short=AtRGGA {ECO:0000303|PubMed:25783413};	0.333523	0.144301	0.220165	0.243804	0.289188	0.668436	0.686894	0.639247	0.698971	0.709368	1.172	0.658362	0.827496	1.00649	0.878193	0.167506	-0.249077	-0.0357182	0.186219	0.336176	0.178761	0.153634	-0.147469	0.250907	0.0653587
gene-LOC103856740	RecName: Full=CBL-interacting serine/threonine-protein kinase 21; EC=2.7.11.1; AltName: Full=SNF1-related kinase 3.4; AltName: Full=SOS2-like protein kinase PKS23;	1.64215	-0.893333	-1.07441	0.439254	-0.487283	3.40209	2.63189	3.43918	3.55765	3.4223	7.36507	7.07418	7.28566	7.20376	7.87864	4.99981	5.80333	4.73895	4.82656	6.20543	0	0	0	-0.82671	0
gene-LOC103870714	RecName: Full=Probable histone-arginine methyltransferase 1.3; Short=AtPRMT13; EC=2.1.1.319 {ECO:0000250|UniProtKB:Q99873}; AltName: Full=Coactivator-associated methyltransferase 1A; AltName: Full=Protein arginine N-methyltransferase 4B; Short=AtPRMT4B;	-2.39949	-1.68577	-0.598202	-1.81113	-1.2728	-0.737247	-1.7541	-0.809875	0.0913965	-0.189139	1.08657	1.26922	1.22184	0.940638	1.31588	0.57539	0.173461	0.662289	0.872084	0.645913	-1.23873	-1.63761	-0.957336	-1.46662	0.337806
gene-LOC103828629	RecName: Full=Mediator of RNA polymerase II transcription subunit 37f; AltName: Full=Heat shock 70 kDa protein 12; AltName: Full=Heat shock protein 70-12; Short=AtHsp70-12; AltName: Full=Luminal-binding protein 2; Short=AtBP2; Short=BiP2; Flags: Precursor;	-1.04876	0.0445321	0.196442	-0.47606	0.43562	0.547227	0.713487	0.810947	1.36163	3.20298	2.09967	1.60478	2.03494	1.42385	4.18623	0.99768	0.310511	0.769576	0.636686	0.447803	0.86047	1.08159	1.02221	1.42045	3.13978
gene-LOC103829367	RecName: Full=Protein disulfide isomerase-like 1-1; Short=AtPDIL1-1; EC=5.3.4.1; AltName: Full=Protein disulfide-isomerase 1; Short=PDI 1; AltName: Full=Protein disulfide-isomerase 5; Short=AtPDI5; Flags: Precursor;	0.832705	1.06027	1.06676	1.72281	1.67283	2.35463	2.16766	2.83222	2.63147	3.25527	2.79798	3.74924	3.32921	3.5494	4.24624	1.38172	0.890669	1.82244	1.79539	1.9571	-1.69663	-0.917419	-0.368182	0.427278	-0.125764
gene-LOC103832197	RecName: Full=Protein disulfide isomerase-like 1-2; Short=AtPDIL1-2; EC=5.3.4.1; AltName: Full=Protein disulfide-isomerase 2; Short=PDI 2; AltName: Full=Protein disulfide-isomerase 6; Short=AtPDI6; Flags: Precursor;	0.851558	1.02584	0.874372	1.19869	1.45805	1.49851	1.6123	1.94349	1.87919	2.88358	2.99266	3.06867	3.53189	3.24217	5.53966	2.00664	1.84836	1.97698	1.79805	2.70457	0.588737	0.953397	1.38353	2.46597	3.99037
gene-LOC103844188	RecName: Full=Protein disulfide-isomerase like 2-2; Short=AtPDIL2-2; EC=5.3.4.1; AltName: Full=Protein disulfide-isomerase 10; Short=PDI10; AltName: Full=Protein disulfide-isomerase like 5-1; Short=AtPDIL5-1; Flags: Precursor;	1.03499	0.820782	0.768553	0.854026	0.893513	1.03071	1.11239	1.0409	1.26228	2.33053	2.05301	2.37383	1.67502	2.01149	3.8275	1.38182	1.39463	1.21458	1.23331	1.05901	1.03566	1.58588	0.864219	1.5667	2.61813
gene-LOC103845478	RecName: Full=Protein disulfide isomerase-like 1-4; Short=AtPDIL1-4; EC=5.3.4.1; AltName: Full=Protein disulfide isomerase 2; Short=AtPDI2; AltName: Full=Protein disulfide isomerase-like 2-2; Short=AtPDIL2-2; Flags: Precursor;	-0.190999	0.210399	0.250142	0.717489	0.695329	0.822278	1.08316	1.25199	0.913293	0.850273	1.26823	1.85742	1.56723	1.57257	1.66377	1.5027	1.30418	1.89196	1.78655	1.68259	0.635173	0.757252	0.868547	0.860849	1.8059
gene-LOC103857349	RecName: Full=Mediator of RNA polymerase II transcription subunit 37f; AltName: Full=Heat shock 70 kDa protein 12; AltName: Full=Heat shock protein 70-12; Short=AtHsp70-12; AltName: Full=Luminal-binding protein 2; Short=AtBP2; Short=BiP2; Flags: Precursor;	-0.048956	0.859338	0.78038	1.04047	1.08372	1.18466	1.51272	1.4779	1.62504	3.27776	2.7462	2.70563	2.56014	2.40077	4.83391	2.19084	1.59848	1.90604	2.09813	1.65424	1.12644	1.22574	1.4247	1.97994	3.46958
gene-LOC103857669	RecName: Full=Mediator of RNA polymerase II transcription subunit 37f; AltName: Full=Heat shock 70 kDa protein 12; AltName: Full=Heat shock protein 70-12; Short=AtHsp70-12; AltName: Full=Luminal-binding protein 2; Short=AtBP2; Short=BiP2; Flags: Precursor;	-0.182621	1.09545	0.878315	0.926733	1.20412	1.67816	1.85618	1.8226	2.0534	3.94998	3.30677	2.94237	3.04811	2.6386	5.08605	2.10919	1.28187	1.75124	1.91675	1.56365	1.01292	1.25946	1.38918	2.30436	3.95447
gene-LOC103858248	RecName: Full=Protein disulfide-isomerase like 2-1; Short=AtPDIL2-1; EC=5.3.4.1; AltName: Full=P5; AltName: Full=Protein MATERNAL EFFECT EMBRYO ARREST 30; AltName: Full=Protein UNFERTILIZED EMBRYO SAC 5; AltName: Full=Protein disulfide isomerase 11; Short=AtPDI11; AltName: Full=Protein disulfide-isomerase A6; AltName: Full=Protein disulfide-isomerase like 4-1; Short=AtPDIL4-1; Flags: Precursor;	0.572839	0.0873529	0.332537	0.795377	0.627687	0.559691	1.02319	0.765798	0.842709	1.19218	1.22915	1.47435	1.42941	1.58384	2.22472	1.07415	0.788374	1.04919	1.15274	0.629312	0.433504	0.411431	0.686659	0.911824	1.57406
gene-LOC103861819	RecName: Full=Endoplasmin homolog {ECO:0000305}; AltName: Full=Glucose-regulated protein 94 homolog {ECO:0000303|PubMed:11867518}; Short=GRP-94 homolog {ECO:0000303|PubMed:11867518}; AltName: Full=Heat shock protein 90-7 {ECO:0000305}; Short=AtHSP90.7 {ECO:0000305}; Short=AtHsp90-7 {ECO:0000303|PubMed:11599565}; AltName: Full=Protein SHEPHERD {ECO:0000303|PubMed:11867518}; Flags: Precursor;	-0.0766749	0.196569	-0.0154161	0.555531	0.452532	1.05198	1.40068	1.3314	1.30013	2.10232	2.14572	1.99087	1.91785	1.54687	3.17099	1.50141	1.38833	1.59942	1.70176	1.5094	0.472667	0.385274	0.870628	1.34911	2.56604
gene-LOC103866377	RecName: Full=Protein disulfide-isomerase like 2-1; Short=AtPDIL2-1; EC=5.3.4.1; AltName: Full=P5; AltName: Full=Protein MATERNAL EFFECT EMBRYO ARREST 30; AltName: Full=Protein UNFERTILIZED EMBRYO SAC 5; AltName: Full=Protein disulfide isomerase 11; Short=AtPDI11; AltName: Full=Protein disulfide-isomerase A6; AltName: Full=Protein disulfide-isomerase like 4-1; Short=AtPDIL4-1; Flags: Precursor;	0.21459	0.633457	0.237136	0.447339	0.431902	0.704282	0.907531	0.721969	0.547952	1.74829	2.07498	2.19825	2.01939	2.01484	3.73007	2.20206	2.15596	1.91136	2.38088	2.20497	0.546167	0.605306	0.819326	1.05399	2.43288
gene-LOC103867595	RecName: Full=Protein disulfide-isomerase 2-3; Short=AtPDIL2-3; EC=5.3.4.1; AltName: Full=Protein disulfide-isomerase 5-2; Short=AtPDIL5-2; AltName: Full=Protein disulfide-isomerase 9; Short=PDI9; Flags: Precursor;	-1.32211	-0.528839	-0.311828	-0.331544	0.315696	0.391669	0.944419	0.35443	0.883095	1.54986	1.58596	1.62012	1.75999	1.51242	3.552	1.27501	1.19248	1.44171	1.38542	1.18679	0.674477	0.56684	0.635834	0.742619	2.83316
gene-LOC103871222	RecName: Full=Protein disulfide isomerase-like 1-5; Short=AtPDIL1-5; EC=5.3.4.1; AltName: Full=Protein disulfide isomerase 3; Short=AtPDI3; AltName: Full=Protein disulfide isomerase-like 3-1; Short=AtPDIL3-1; Flags: Precursor;	-0.432724	0.047546	-0.326091	0.387651	0.634067	0.597729	1.00454	0.862786	0.605927	0.93339	1.08831	1.55725	1.53872	1.28705	1.38976	1.43662	1.31219	1.59948	1.47575	1.48959	0.26862	0.103043	0.686403	0.388374	1.43409

## Sheet: S4
ID	KEGG	H1	G1	S1	B1	D1	H3	G3	S3	B3	D3	H6	G6	S6	B6	D6	H12	G12	S12	B12	D12	H24	G24	S24	B24	D24
gene-LOC103827674	RecName: Full=Lon protease homolog 2, peroxisomal {ECO:0000255|HAMAP-Rule:MF_03121}; EC=3.4.21.53 {ECO:0000255|HAMAP-Rule:MF_03121};	-0.436477	-0.466798	-0.500937	-0.447884	-1.0243	-1.01925	-0.331055	-1.61846	-1.47063	-2.16042	-1.96663	-1.45154	-1.38386	-0.955983	-1.84988	-0.630058	-0.459802	-0.372889	-0.283407	-0.258684	-0.485152	-0.811954	-1.05823	-1.19575	-1.60124
gene-LOC103827964	--	-0.137513	-0.497759	-0.185547	-0.601306	-0.523125	-1.07687	-1.46134	-1.1988	-1.20757	-1.02397	-2.43264	-2.55388	-2.45629	-2.75765	-2.57365	-1.98046	-1.87601	-2.00782	-1.54772	-1.5665	0.275561	0.0571095	-0.0713324	0.24795	-0.332706
gene-LOC103831794	RecName: Full=ESCRT-related protein CHMP1B {ECO:0000305}; AltName: Full=Protein CHARGED MULTIVESICULAR BODY PROTEIN 1B {ECO:0000303|PubMed:19304934}; AltName: Full=Protein CHROMATIN MODIFYING PROTEIN 1B {ECO:0000303|PubMed:19304934}; AltName: Full=Vacuolar protein-sorting-associated protein 46.2 {ECO:0000312|EMBL:AEE35406.1};	0.474655	-0.00345662	-0.217363	0.0412996	-0.600778	-0.0602388	-0.0241356	-0.105119	-0.289396	-0.666453	-0.333512	-0.377723	-0.9685	-0.0195878	-0.530028	-0.280182	-0.241874	-0.294468	-0.659758	-0.297569	-0.344244	-0.492905	-0.82265	-0.232515	-0.81629
gene-LOC103839278	RecName: Full=Inositol-pentakisphosphate 2-kinase; EC=2.7.1.158; AltName: Full=Inositol-1,3,4,5,6-pentakisphosphate 2-kinase; AltName: Full=Ins(1,3,4,5,6)P5 2-kinase; Short=AtIPK1; Short=InsP5 2-kinase;	-0.178725	-0.511829	-0.57061	-0.699472	-0.702022	-1.28631	-1.3882	-1.83157	-1.7265	-1.61592	-2.32874	-2.29518	-2.26534	-2.42591	-2.55179	-2.26166	-1.94632	-2.43562	-2.37301	-1.96982	0.0720224	-0.198626	-0.703927	-0.303724	-0.716879
gene-LOC103853093	RecName: Full=Phosphatidylinositol 4-phosphate 5-kinase 2; Short=AtPIP5K2; EC=2.7.1.68; AltName: Full=1-phosphatidylinositol 4-phosphate kinase 2; AltName: Full=Diphosphoinositide kinase 2; AltName: Full=PtdIns(4)P-5-kinase 2;	0.0192082	-0.0874864	0.169878	0.0348919	-0.269502	-0.109875	0.103675	0.420497	-0.0338606	-0.166748	-0.203472	-0.352614	-0.827971	-0.766788	-0.981935	-1.16246	-0.819954	-1.03405	-0.940072	-1.05102	0.840052	0.453752	0.296776	0.334669	-0.030337
gene-LOC103854280	RecName: Full=Serine/threonine-protein kinase CDG1 {ECO:0000305}; EC=2.7.11.1 {ECO:0000269|PubMed:21855796}; AltName: Full=Protein CONSTITUTIVE DIFFERENTIAL GROWTH 1 {ECO:0000303|PubMed:15466232};	0.119509	-0.156503	0.0313342	0.311461	-0.09926	0.177896	0.0339138	-0.702622	-0.668657	-0.965933	-0.761613	-1.9129	-0.752543	0.0683112	-1.00207	-0.662114	-0.265299	-0.217402	-0.380718	-0.209421	-0.621865	-0.450261	-1.60087	0.048803	-1.58555
gene-LOC103857323	RecName: Full=Trans-cinnamate 4-monooxygenase; EC=1.14.13.11; AltName: Full=Cinnamic acid 4-hydroxylase; Short=C4H; Short=CA4H; AltName: Full=Cytochrome P450 73; AltName: Full=Cytochrome P450C4H;	-0.771124	-0.0589303	-0.0813058	-0.691546	-0.595306	-1.65189	-1.36516	-1.23065	-1.73969	-1.8194	-2.49767	-2.18952	-2.86247	-2.56253	-3.65753	-4.07913	-3.04925	-2.87769	-3.25698	-3.97507	2.60864	2.18211	1.904	1.92095	0.282322
gene-LOC103862308	RecName: Full=Serine/threonine-protein kinase SRK2E; EC=2.7.11.1; AltName: Full=Protein OPEN STOMATA 1; AltName: Full=SNF1-related kinase 2.6; Short=SnRK2.6; AltName: Full=Serine/threonine-protein kinase OST1;	0.357597	-0.0203577	-0.0491264	0.247014	0.0995211	-0.523969	-0.358343	-0.573447	-0.51467	-0.684864	-1.31849	-1.0474	-1.64066	-0.949121	-2.17118	-2.09212	-1.80562	-1.51759	-1.64667	-1.79488	0.302378	0.254417	0.0493723	0.184457	-0.267979
gene-LOC103865043	RecName: Full=Trans-cinnamate 4-monooxygenase; EC=1.14.13.11; AltName: Full=Cinnamic acid 4-hydroxylase; Short=C4H; Short=CA4H; AltName: Full=Cytochrome P450 73; AltName: Full=Cytochrome P450C4H;	-0.837289	-0.907545	-1.29204	-0.885059	-0.575876	-1.90507	-2.79637	-1.72677	-2.54585	-2.13542	-5.93472	-4.91371	-4.99234	-5.34734	-6.3522	-5.55774	-4.60937	-3.82917	-3.83462	-6.15598	1.63086	1.19192	0.568155	1.03892	0.237815
gene-LOC103867954	RecName: Full=Trans-cinnamate 4-monooxygenase; EC=1.14.13.11; AltName: Full=Cinnamic acid 4-hydroxylase; Short=C4H; Short=CA4H; AltName: Full=Cytochrome P450 73; AltName: Full=Cytochrome P450C4H;	-0.898073	-1.11576	-0.986037	-1.31091	-1.17428	-1.72668	-1.32503	-1.74358	-2.08836	-2.15742	-2.88176	-2.87743	-3.03664	-3.09415	-3.06335	-3.43106	-2.96784	-2.80748	-2.63831	-3.13139	0.86855	1.01127	0.169613	-0.180487	-0.679996
gene-LOC103830366	RecName: Full=RING-H2 finger protein ATL5; EC=2.3.2.27 {ECO:0000305}; AltName: Full=RING-type E3 ubiquitin transferase ATL5 {ECO:0000305};	1.55748	1.19319	1.33626	1.18828	1.07191	1.44296	0.990477	1.34754	1.02458	-0.121406	1.33849	1.57771	1.42735	1.44557	0.829016	0.224587	0.320093	1.33627	0.428824	0.224504	0.442349	0.227423	0.960735	-0.285825	-0.154846
gene-LOC103833982	RecName: Full=RGG repeats nuclear RNA binding protein A {ECO:0000303|PubMed:11905967}; Short=AtRGGA {ECO:0000303|PubMed:25783413};	0.333523	0.144301	0.220165	0.243804	0.289188	0.668436	0.686894	0.639247	0.698971	0.709368	1.172	0.658362	0.827496	1.00649	0.878193	0.167506	-0.249077	-0.0357182	0.186219	0.336176	0.178761	0.153634	-0.147469	0.250907	0.0653587
gene-LOC103856740	RecName: Full=CBL-interacting serine/threonine-protein kinase 21; EC=2.7.11.1; AltName: Full=SNF1-related kinase 3.4; AltName: Full=SOS2-like protein kinase PKS23;	1.64215	-0.893333	-1.07441	0.439254	-0.487283	3.40209	2.63189	3.43918	3.55765	3.4223	7.36507	7.07418	7.28566	7.20376	7.87864	4.99981	5.80333	4.73895	4.82656	6.20543	0	0	0	-0.82671	0
gene-LOC103870714	RecName: Full=Probable histone-arginine methyltransferase 1.3; Short=AtPRMT13; EC=2.1.1.319 {ECO:0000250|UniProtKB:Q99873}; AltName: Full=Coactivator-associated methyltransferase 1A; AltName: Full=Protein arginine N-methyltransferase 4B; Short=AtPRMT4B;	-2.39949	-1.68577	-0.598202	-1.81113	-1.2728	-0.737247	-1.7541	-0.809875	0.0913965	-0.189139	1.08657	1.26922	1.22184	0.940638	1.31588	0.57539	0.173461	0.662289	0.872084	0.645913	-1.23873	-1.63761	-0.957336	-1.46662	0.337806
gene-LOC103828629	RecName: Full=Mediator of RNA polymerase II transcription subunit 37f; AltName: Full=Heat shock 70 kDa protein 12; AltName: Full=Heat shock protein 70-12; Short=AtHsp70-12; AltName: Full=Luminal-binding protein 2; Short=AtBP2; Short=BiP2; Flags: Precursor;	-1.04876	0.0445321	0.196442	-0.47606	0.43562	0.547227	0.713487	0.810947	1.36163	3.20298	2.09967	1.60478	2.03494	1.42385	4.18623	0.99768	0.310511	0.769576	0.636686	0.447803	0.86047	1.08159	1.02221	1.42045	3.13978
gene-LOC103829367	RecName: Full=Protein disulfide isomerase-like 1-1; Short=AtPDIL1-1; EC=5.3.4.1; AltName: Full=Protein disulfide-isomerase 1; Short=PDI 1; AltName: Full=Protein disulfide-isomerase 5; Short=AtPDI5; Flags: Precursor;	0.832705	1.06027	1.06676	1.72281	1.67283	2.35463	2.16766	2.83222	2.63147	3.25527	2.79798	3.74924	3.32921	3.5494	4.24624	1.38172	0.890669	1.82244	1.79539	1.9571	-1.69663	-0.917419	-0.368182	0.427278	-0.125764
gene-LOC103832197	RecName: Full=Protein disulfide isomerase-like 1-2; Short=AtPDIL1-2; EC=5.3.4.1; AltName: Full=Protein disulfide-isomerase 2; Short=PDI 2; AltName: Full=Protein disulfide-isomerase 6; Short=AtPDI6; Flags: Precursor;	0.851558	1.02584	0.874372	1.19869	1.45805	1.49851	1.6123	1.94349	1.87919	2.88358	2.99266	3.06867	3.53189	3.24217	5.53966	2.00664	1.84836	1.97698	1.79805	2.70457	0.588737	0.953397	1.38353	2.46597	3.99037
gene-LOC103844188	RecName: Full=Protein disulfide-isomerase like 2-2; Short=AtPDIL2-2; EC=5.3.4.1; AltName: Full=Protein disulfide-isomerase 10; Short=PDI10; AltName: Full=Protein disulfide-isomerase like 5-1; Short=AtPDIL5-1; Flags: Precursor;	1.03499	0.820782	0.768553	0.854026	0.893513	1.03071	1.11239	1.0409	1.26228	2.33053	2.05301	2.37383	1.67502	2.01149	3.8275	1.38182	1.39463	1.21458	1.23331	1.05901	1.03566	1.58588	0.864219	1.5667	2.61813
gene-LOC103845478	RecName: Full=Protein disulfide isomerase-like 1-4; Short=AtPDIL1-4; EC=5.3.4.1; AltName: Full=Protein disulfide isomerase 2; Short=AtPDI2; AltName: Full=Protein disulfide isomerase-like 2-2; Short=AtPDIL2-2; Flags: Precursor;	-0.190999	0.210399	0.250142	0.717489	0.695329	0.822278	1.08316	1.25199	0.913293	0.850273	1.26823	1.85742	1.56723	1.57257	1.66377	1.5027	1.30418	1.89196	1.78655	1.68259	0.635173	0.757252	0.868547	0.860849	1.8059
gene-LOC103857349	RecName: Full=Mediator of RNA polymerase II transcription subunit 37f; AltName: Full=Heat shock 70 kDa protein 12; AltName: Full=Heat shock protein 70-12; Short=AtHsp70-12; AltName: Full=Luminal-binding protein 2; Short=AtBP2; Short=BiP2; Flags: Precursor;	-0.048956	0.859338	0.78038	1.04047	1.08372	1.18466	1.51272	1.4779	1.62504	3.27776	2.7462	2.70563	2.56014	2.40077	4.83391	2.19084	1.59848	1.90604	2.09813	1.65424	1.12644	1.22574	1.4247	1.97994	3.46958
gene-LOC103857669	RecName: Full=Mediator of RNA polymerase II transcription subunit 37f; AltName: Full=Heat shock 70 kDa protein 12; AltName: Full=Heat shock protein 70-12; Short=AtHsp70-12; AltName: Full=Luminal-binding protein 2; Short=AtBP2; Short=BiP2; Flags: Precursor;	-0.182621	1.09545	0.878315	0.926733	1.20412	1.67816	1.85618	1.8226	2.0534	3.94998	3.30677	2.94237	3.04811	2.6386	5.08605	2.10919	1.28187	1.75124	1.91675	1.56365	1.01292	1.25946	1.38918	2.30436	3.95447
gene-LOC103858248	RecName: Full=Protein disulfide-isomerase like 2-1; Short=AtPDIL2-1; EC=5.3.4.1; AltName: Full=P5; AltName: Full=Protein MATERNAL EFFECT EMBRYO ARREST 30; AltName: Full=Protein UNFERTILIZED EMBRYO SAC 5; AltName: Full=Protein disulfide isomerase 11; Short=AtPDI11; AltName: Full=Protein disulfide-isomerase A6; AltName: Full=Protein disulfide-isomerase like 4-1; Short=AtPDIL4-1; Flags: Precursor;	0.572839	0.0873529	0.332537	0.795377	0.627687	0.559691	1.02319	0.765798	0.842709	1.19218	1.22915	1.47435	1.42941	1.58384	2.22472	1.07415	0.788374	1.04919	1.15274	0.629312	0.433504	0.411431	0.686659	0.911824	1.57406
gene-LOC103861819	RecName: Full=Endoplasmin homolog {ECO:0000305}; AltName: Full=Glucose-regulated protein 94 homolog {ECO:0000303|PubMed:11867518}; Short=GRP-94 homolog {ECO:0000303|PubMed:11867518}; AltName: Full=Heat shock protein 90-7 {ECO:0000305}; Short=AtHSP90.7 {ECO:0000305}; Short=AtHsp90-7 {ECO:0000303|PubMed:11599565}; AltName: Full=Protein SHEPHERD {ECO:0000303|PubMed:11867518}; Flags: Precursor;	-0.0766749	0.196569	-0.0154161	0.555531	0.452532	1.05198	1.40068	1.3314	1.30013	2.10232	2.14572	1.99087	1.91785	1.54687	3.17099	1.50141	1.38833	1.59942	1.70176	1.5094	0.472667	0.385274	0.870628	1.34911	2.56604
gene-LOC103866377	RecName: Full=Protein disulfide-isomerase like 2-1; Short=AtPDIL2-1; EC=5.3.4.1; AltName: Full=P5; AltName: Full=Protein MATERNAL EFFECT EMBRYO ARREST 30; AltName: Full=Protein UNFERTILIZED EMBRYO SAC 5; AltName: Full=Protein disulfide isomerase 11; Short=AtPDI11; AltName: Full=Protein disulfide-isomerase A6; AltName: Full=Protein disulfide-isomerase like 4-1; Short=AtPDIL4-1; Flags: Precursor;	0.21459	0.633457	0.237136	0.447339	0.431902	0.704282	0.907531	0.721969	0.547952	1.74829	2.07498	2.19825	2.01939	2.01484	3.73007	2.20206	2.15596	1.91136	2.38088	2.20497	0.546167	0.605306	0.819326	1.05399	2.43288
gene-LOC103867595	RecName: Full=Protein disulfide-isomerase 2-3; Short=AtPDIL2-3; EC=5.3.4.1; AltName: Full=Protein disulfide-isomerase 5-2; Short=AtPDIL5-2; AltName: Full=Protein disulfide-isomerase 9; Short=PDI9; Flags: Precursor;	-1.32211	-0.528839	-0.311828	-0.331544	0.315696	0.391669	0.944419	0.35443	0.883095	1.54986	1.58596	1.62012	1.75999	1.51242	3.552	1.27501	1.19248	1.44171	1.38542	1.18679	0.674477	0.56684	0.635834	0.742619	2.83316
gene-LOC103871222	RecName: Full=Protein disulfide isomerase-like 1-5; Short=AtPDIL1-5; EC=5.3.4.1; AltName: Full=Protein disulfide isomerase 3; Short=AtPDI3; AltName: Full=Protein disulfide isomerase-like 3-1; Short=AtPDIL3-1; Flags: Precursor;	-0.432724	0.047546	-0.326091	0.387651	0.634067	0.597729	1.00454	0.862786	0.605927	0.93339	1.08831	1.55725	1.53872	1.28705	1.38976	1.43662	1.31219	1.59948	1.47575	1.48959	0.26862	0.103043	0.686403	0.388374	1.43409
gene-LOC103846019	RecName: Full=UDP-glycosyltransferase 90A1; EC=2.4.1.-;	-0.263905	-0.0625446	-0.159985	-0.261972	-0.417768	-0.826337	-0.879472	-0.590113	-1.13344	-1.03206	-2.30738	-2.11443	-1.08845	-1.68431	-1.89282	-2.86489	-2.21875	-1.64066	-2.39375	-3.67156	1.04354	0.555416	1.18144	0.833452	-0.17431
gene-LOC103857295	RecName: Full=UDP-glycosyltransferase 87A2; EC=2.4.1.-;	-2.29569	-2.1645	-1.91294	-2.05118	-1.8344	-1.14325	-1.32866	-0.708499	-2.02185	-1.97166	-1.9563	-2.08827	-3.13472	-2.85116	-1.3551	-3.0217	-2.4374	-1.99804	-3.58229	-1.37045	0.383165	1.89004	1.32981	1.93103	2.63991
gene-LOC103860784	RecName: Full=UDP-glycosyltransferase 84A1; EC=2.4.1.-; AltName: Full=Hydroxycinnamate glucosyltransferase 2; Short=AtHCAGT2; EC=2.4.1.126;	-0.989842	0.0529702	-0.328322	0.246581	0.896236	-1.21781	-1.16512	-1.78265	-1.15695	-1.05858	-5.39679	-5.18937	-5.07568	-5.69066	-6.17973	-7.13144	-5.04444	-4.38783	-4.96054	-4.10328	-0.0235174	-0.0372044	0.0665237	0.295137	-0.0632448
gene-LOC103857059	RecName: Full=UDP-glycosyltransferase 79B6; EC=2.4.1.-;	-3.24173	-2.632	-1.73989	-2.84358	-2.13256	-3.43562	-2.77448	-4.06622	-3.58994	-3.37412	-5.24453	-3.57575	-2.71685	-4.96745	-5.44932	-1.40034	-1.89263	-1.50628	-1.54684	-3.33559	0.844052	0.140763	0.152831	-1.80851	-1.38669
gene-LOC103829425	RecName: Full=4-coumarate--CoA ligase-like 4; EC=6.2.1.-;	-4.24024	-2.24058	-2.18707	-3.06021	-1.83037	-3.42873	-2.67582	-3.77673	-4.3911	-3.19336	-6.03021	-5.36956	-4.99891	-4.64037	-7.66053	-6.71442	-5.08711	-5.61407	-6.75567	-9.55558	-0.795517	-2.09568	-0.588762	-2.42831	-1.60658
gene-LOC103829426	RecName: Full=4-coumarate--CoA ligase-like 4; EC=6.2.1.-;	-3.3058	-2.04802	-1.43767	-0.918323	-1.17598	-2.18544	-0.710367	-2.67211	-1.7791	-2.28801	-2.47845	-1.81323	-2.082	-2.87433	-3.09814	-3.86117	-2.17505	-2.12589	-1.50253	-4.30523	-0.00665013	-1.04918	-0.269446	-2.79206	-1.12218
